# Supplementary material for: OCTN2 Activates a Non‐Canonical Carnitine Metabolic Pathway to Promote MASH‐HCC Progression and Immunotherapy Resistance
Source: Adv Sci (Weinh). 2026 Jan 21;13(16):e17054. doi: 10.1002/advs.202517054 (PMC13042636; doi:10.1002/advs.202517054)
Supplement: Supplementary file 3 — Supporting File 3: advs73753‐sup‐0003‐TableS1.xlsx. [file ADVS-13-e17054-s002.xlsx]

## Sheet: Sheet1
Supplementary Table 1. Individual-level clinical details of hepatocellular carcinoma (HCC) patients.
Patients	Age	Sex	BMI	Diabete	Hypertension	NAS	Hep B	Hep C	Targeted Therapy	MASH Treatment	Suregey	Number of tumors (Solitary/Multiple)	Tumor size (cm)	Child-Pugh Score	T	N	M	Stage
MASH-HCC-01	50	Male	24.1	Positive	Negative	4	Negative	Negative	No	No	Yes	Solitary	4.3	A	2	0	0	II
MASH-HCC-02	43	Female	29.3	Positive	Positive	6	Negative	Negative	No	No	Yes	Solitary	3.9	A	2	0	0	II
MASH-HCC-03	51	Male	26.7	Negative	Positive	4	Negative	Negative	No	No	Yes	Solitary	4.6	A	2	0	0	II
MASH-HCC-04	41	Female	22.5	Negative	Negative	3	Negative	Negative	No	No	Yes	Solitary	6.1	B	3	0	0	III
MASH-HCC-05	54	Female	28.6	Positive	Positive	6	Negative	Negative	No	No	Yes	Solitary	3.8	A	2	0	0	II
MASH-HCC-06	47	Male	25.8	Negative	Positive	4	Negative	Negative	No	No	Yes	Solitary	4.2	A	2	0	0	II
MASH-HCC-07	55	Male	30.9	Positive	Positive	7	Negative	Negative	No	No	Yes	Solitary	4	A	2	0	0	II
MASH-HCC-08	41	Female	23.7	Positive	Negative	4	Negative	Negative	No	No	Yes	Solitary	5.7	A	3	0	0	III
MASH-HCC-09	52	Male	27.5	Positive	Positive	6	Negative	Negative	No	No	Yes	Solitary	4.9	A	2	0	0	II
MASH-HCC-10	44	Male	26.2	Negative	Positive	4	Negative	Negative	No	No	Yes	Multiple	6.4	B	3	1	0	III
MASH-HCC-11	60	Female	31.6	Positive	Positive	7	Negative	Negative	No	No	Yes	Solitary	5.3	A	3	0	0	III
MASH-HCC-12	40	Male	22	Negative	Negative	3	Negative	Negative	No	No	Yes	Solitary	3.6	A	1	0	0	I
MASH-HCC-13	48	Male	29.8	Positive	Positive	6	Negative	Negative	No	No	Yes	Solitary	4.6	A	2	0	0	II
MASH-HCC-14	61	Female	25.4	Negative	Positive	4	Negative	Negative	No	No	Yes	Solitary	5.1	A	3	0	0	III
MASH-HCC-15	40	Male	23.1	Negative	Positive	4	Negative	Negative	No	No	Yes	Solitary	5.4	B	3	0	0	III
MASH-HCC-16	51	Female	32.7	Positive	Negative	6	Negative	Negative	No	No	Yes	Solitary	4.7	A	2	0	0	II
MASH-HCC-17	46	Male	28	Positive	Positive	6	Negative	Negative	No	No	Yes	Solitary	4.9	A	2	0	0	II
MASH-HCC-18	50	Male	27.3	Positive	Negative	5	Negative	Negative	No	No	Yes	Solitary	4.5	A	2	0	0	II
MASH-HCC-19	58	Male	29.4	Positive	Positive	6	Negative	Negative	No	No	Yes	Solitary	4	A	1	0	0	I
MASH-HCC-20	45	Female	27.1	Negative	Negative	4	Negative	Negative	No	No	Yes	Solitary	5.6	A	3	0	0	III
MASH-HCC-21	62	Male	31	Positive	Positive	7	Negative	Negative	No	No	Yes	Solitary	4.8	A	2	0	0	II
MASH-HCC-22	53	Female	26.5	Positive	Positive	6	Negative	Negative	No	No	Yes	Solitary	3.7	A	1	0	0	I
MASH-HCC-23	47	Male	28.7	Positive	Negative	5	Negative	Negative	No	No	Yes	Solitary	4.9	A	2	0	0	II
MASH-HCC-24	64	Male	30.2	Positive	Positive	7	Negative	Negative	No	No	Yes	Multiple	6.2	B	3	0	0	III
MASH-HCC-25	51	Female	25.8	Negative	Positive	4	Negative	Negative	No	No	Yes	Solitary	3.9	A	1	0	0	I
MASH-HCC-26	60	Male	32.3	Positive	Positive	7	Negative	Negative	No	No	Yes	Solitary	5.9	B	3	1	0	III
MASH-HCC-27	43	Female	24.6	Positive	Negative	4	Negative	Negative	No	No	Yes	Solitary	3.6	A	1	0	0	I
MASH-HCC-28	56	Male	29.9	Negative	Positive	5	Negative	Negative	No	No	Yes	Solitary	4.7	A	2	0	0	II
MASH-HCC-29	49	Male	27.5	Positive	Positive	6	Negative	Negative	No	No	Yes	Solitary	4.4	A	1	0	0	I
MASH-HCC-30	54	Female	26.9	Negative	Positive	4	Negative	Negative	No	No	Yes	Solitary	4.8	A	2	0	0	II
MASH-HCC-31	61	Male	31.4	Positive	Positive	7	Negative	Negative	No	No	Yes	Multiple	6	B	3	1	0	III
MASH-HCC-32	46	Female	28.1	Positive	Positive	6	Negative	Negative	No	No	Yes	Solitary	3.8	A	1	0	0	I
MASH-HCC-33	59	Male	29.7	Positive	Negative	5	Negative	Negative	No	No	Yes	Solitary	4.1	A	1	0	0	I
MASH-HCC-34	50	Female	26.3	Positive	Positive	6	Negative	Negative	No	No	Yes	Solitary	5	A	2	0	0	II
MASH-HCC-35	63	Male	30.8	Positive	Positive	7	Negative	Negative	No	No	Yes	Multiple	5.8	B	3	1	0	III
MASH-HCC-36	52	Female	25.9	Positive	Positive	6	Negative	Negative	No	No	Yes	Solitary	5.6	A	3	0	0	III
MASH-HCC-37	48	Male	27.8	Negative	Positive	4	Negative	Negative	No	No	Yes	Solitary	4.2	A	1	0	0	I
MASH-HCC-38	55	Male	28.9	Positive	Negative	5	Negative	Negative	No	No	Yes	Solitary	4.7	A	2	0	0	II
MASH-HCC-39	41	Female	24.8	Positive	Positive	5	Negative	Negative	No	No	Yes	Solitary	4.9	A	2	0	0	II
MASH-HCC-40	65	Male	32.9	Positive	Positive	7	Negative	Negative	No	No	Yes	Solitary	6.8	B	4	0	0	IVA
MASH-HCC-41	57	Female	29.2	Positive	Positive	6	Negative	Negative	No	No	Yes	Solitary	4.8	A	2	0	0	II
non-MASH-HCC-01	52	Male	23.5	Negative	Negative	1	Positive	Negative	No	No	Yes	Solitary	5	B	2	0	0	II
non-MASH-HCC-02	48	Male	22.7	Negative	Negative	2	Positive	Negative	No	No	Yes	Solitary	4.3	A	1	0	0	I
non-MASH-HCC-03	55	Male	24.2	Negative	Negative	1	Positive	Negative	No	No	Yes	Solitary	5.2	A	2	0	0	II
non-MASH-HCC-04	44	Female	21.6	Negative	Negative	0	Positive	Negative	No	No	Yes	Solitary	4.4	A	1	0	0	I
non-MASH-HCC-05	50	Male	23.1	Negative	Negative	2	Positive	Negative	No	No	Yes	Solitary	4.7	A	1	0	0	I
non-MASH-HCC-06	57	Male	24.8	Negative	Negative	1	Negative	Positive	No	No	Yes	Solitary	5.3	B	2	0	0	II
non-MASH-HCC-07	46	Female	22.3	Negative	Negative	0	Positive	Negative	No	No	Yes	Solitary	4.6	A	1	0	0	I
non-MASH-HCC-08	60	Male	25	Negative	Negative	1	Positive	Negative	No	No	Yes	Solitary	5.4	B	2	0	0	II
non-MASH-HCC-09	41	Female	21.4	Negative	Negative	0	Positive	Negative	No	No	Yes	Solitary	4.5	A	1	0	0	I
non-MASH-HCC-10	63	Male	23	Negative	Negative	2	Positive	Negative	No	No	Yes	Multiple	5.6	B	3	0	0	III
non-MASH-HCC-11	49	Male	23.9	Negative	Negative	1	Positive	Negative	No	No	Yes	Solitary	5.3	A	2	0	0	II
non-MASH-HCC-12	54	Male	22.5	Negative	Negative	0	Positive	Negative	No	No	Yes	Solitary	4.8	A	1	0	0	I
non-MASH-HCC-13	45	Female	21.9	Negative	Negative	1	Positive	Negative	No	No	Yes	Solitary	4.4	A	1	0	0	I
non-MASH-HCC-14	52	Male	23.4	Negative	Negative	2	Positive	Negative	No	No	Yes	Solitary	5.5	B	2	0	0	II
non-MASH-HCC-15	58	Male	24.1	Negative	Negative	1	Positive	Negative	No	No	Yes	Solitary	5.7	B	2	0	0	II
non-MASH-HCC-16	43	Female	22.1	Negative	Negative	0	Positive	Negative	No	No	Yes	Solitary	4.5	A	1	0	0	I
non-MASH-HCC-17	47	Male	23.6	Negative	Negative	2	Positive	Negative	No	No	Yes	Solitary	5.6	A	2	0	0	II
non-MASH-HCC-18	61	Male	24.5	Negative	Negative	1	Positive	Negative	No	No	Yes	Multiple	5.8	B	3	0	0	III
non-MASH-HCC-19	56	Female	22.8	Negative	Negative	1	Positive	Negative	No	No	Yes	Solitary	4.9	A	1	0	0	I
non-MASH-HCC-20	50	Male	23.3	Negative	Negative	0	Positive	Negative	No	No	Yes	Solitary	4.7	A	1	0	0	I
non-MASH-HCC-21	42	Male	21.7	Negative	Negative	1	Positive	Negative	No	No	Yes	Solitary	5.2	A	2	0	0	II
non-MASH-HCC-22	64	Female	24	Negative	Negative	2	Positive	Negative	No	No	Yes	Multiple	6.2	B	3	0	0	III
