# Supplementary material for: OCTN2 Activates a Non‐Canonical Carnitine Metabolic Pathway to Promote MASH‐HCC Progression and Immunotherapy Resistance
Source: Adv Sci (Weinh). 2026 Jan 21;13(16):e17054. doi: 10.1002/advs.202517054 (PMC13042636; doi:10.1002/advs.202517054)
Supplement: Supplementary file 4 — Supporting File 4: advs73753‐sup‐0004‐TableS3.xlsx. [Correction added on 5th February, after first online publication: Supplementary File 1 and 2 are updated.] [file ADVS-13-e17054-s003.xlsx]

## Sheet: Sheet1
Index	Compounds	Class	MASH-HCC-1	MASH-HCC-2	MASH-HCC-3	NC-1	NC-2	NC-3
MW0194064	Acetyl-L-carnitine	FA	0.632899	1.13006	0.94091	-0.902466	-0.893049	-0.908355
MEDP0510	Carnitine C2:0	FA	0.775668	0.991961	0.963389	-0.90577	-0.907582	-0.917666
MW0063484	Sebacic acid	FA	0.473092	1.46013	0.607724	-0.778966	-1.12161	-0.640373
MW0054160	Isovaleryl-l-carnitine	FA	0.444584	0.888662	1.30242	-0.860882	-0.875409	-0.899373
MW0054414	L-Palmitoylcarnitine	FA	1.11629	0.651114	0.940811	-0.900422	-0.904093	-0.903701
MW0053910	Carnitine C6:0	FA	0.634553	0.954698	1.11624	-0.900371	-0.902214	-0.902907
MW0016402	Butyrylcarnitine	FA	0.702579	1.00389	1.01488	-0.904768	-0.908239	-0.908347
MW0055500	Levocarnitine propionate	FA	0.665666	0.98264	1.06578	-0.903073	-0.904522	-0.906489
MW0055456	O-Decanoyl-L-carnitine	FA	0.957896	0.432121	1.20378	-0.579253	-1.20963	-0.804917
MEDP1084	Carnitine C12:0	FA	0.801453	0.864831	1.06218	-0.910476	-0.910535	-0.907454
MEDP1391	Carnitine C18:2	FA	1.07638	0.167135	1.29228	-0.844777	-0.851383	-0.839634
MW0063380	Palmitic monoisopropanolamide, (R)-	FA	0.85075	0.513591	1.22597	-0.93641	-0.463022	-1.19088
MW0111241	Palmitoleoyl Ethanolamide	FA	0.368284	0.711601	1.28669	-1.30601	-0.0642682	-0.996296
MW0052728	Ethyl hexadecanoate	FA	0.708385	0.425658	1.39447	-0.485268	-0.864207	-1.17904
MW0009461	Phytanic acid	FA	-0.450604	-1.21516	-0.895542	1.12028	1.05594	0.385085
MW0054908	Methyl oleate	FA	0.773865	1.33845	0.355053	-1.22159	-0.294736	-0.951046
MW0054909	Methyl hexadecanoic acid	FA	-0.880099	-0.859859	-0.819762	1.28416	1.05698	0.218578
MW0052460	Docosatrienoic acid	FA	0.00590715	1.15901	1.25883	-1.08018	-0.635412	-0.708154
MW0011591	(R)-3-hydroxybutyrylcarnitine	FA	0.737501	0.949466	1.03851	-0.905926	-0.908615	-0.91094
MEDP1521	Carnitine C14:2 Isomer 1	FA	0.990389	0.51673	1.16855	-0.881961	-0.890599	-0.903105
MW0055185	Myristoylcarnitine	FA	0.95759	0.299302	1.17941	-0.191579	-0.970167	-1.27456
MEDP1524	Carnitine C16:2 Isomer1	FA	1.23887	0.421488	0.949576	-0.592755	-1.00804	-1.00913
MEDP1528	Carnitine C18:1-OH	FA	1.08273	0.435438	1.13585	-0.881922	-0.887491	-0.884601
MW0013157	Carnitine C9:0	FA	0.895503	0.707955	1.08843	-0.697256	-1.13288	-0.861754
MEDP1522	Carnitine C13:0	FA	0.929722	1.08756	0.679988	-0.695682	-0.960075	-1.04151
MEDP1523	Carnitine C16:2-OH Isomer 1	FA	-0.444674	-1.30117	-0.874047	0.990142	0.950616	0.679131
MEDP1377	Carnitine C20:1-OH	FA	0.500316	0.83435	1.20115	-0.291513	-1.18284	-1.06146
MEDP1422	Carnitine C8-OH	FA	0.675965	0.992532	1.04796	-0.904501	-0.905845	-0.906115
MW0016016	(2S,4S)-1-Acetoxy-16-heptadecene-2,4-diol	FA	-0.612931	-1.31018	-0.635707	0.541209	1.3049	0.712707
MW0194178	2-Amino-3,4-dihydroxy-2-(hydroxymethyl)-14-oxo-6-eicosenoic acid	FA	0.291486	1.23179	1.07148	-0.914838	-0.811122	-0.868797
MEDP1514	Carnitine C9:1	FA	0.0404274	0.875291	1.42431	-0.888174	-1.15065	-0.301203
MEDP1430	Carnitine C7:0	FA	0.55424	0.927362	1.05739	-1.45809	-0.492888	-0.588014
MW0168453	17-Octadecynoic acid	FA	0.318584	0.935961	1.13859	-1.27123	-0.0706704	-1.05123
MW0013231	20-HETE	FA	-0.384414	-1.01494	-0.952562	0.025234	1.48536	0.841322
MEDN1417	(±)13-HpODE	FA	-1.49582	-0.493676	-0.253112	1.46588	0.342	0.434724
MEDN0783	9,10-EpOME	FA	0.850235	0.636929	1.02681	-1.44554	-0.254295	-0.814135
MEDN0732	12-HOME	FA	1.25621	0.592522	0.825867	-0.848522	-0.885426	-0.940652
MW0012113	11-Dodecenoic acid	FA	0.526627	0.870866	1.26524	-0.884447	-0.891915	-0.886373
MW0015586	Adrenic acid	FA	-1.45945	-0.871327	-0.0362043	1.11102	0.835835	0.42013
MW0157965	(E)-11-methyldodec-2-enoic acid	FA	0.575034	0.555706	1.44658	-1.01302	-0.686744	-0.877556
MW0012351	13-Tetradecynoic acid	FA	0.163041	1.48682	0.831716	-0.935055	-0.752916	-0.793608
MW0014090	3-Hydroxyhexadecanoic acid	FA	1.10976	0.614721	0.977758	-0.89124	-0.919218	-0.891779
MW0054157	Isovalerylcarnitine	FA	0.655947	1.01088	1.04581	-0.876143	-0.910113	-0.926386
MW0054402	L-Octanoylcarnitine	FA	1.41089	0.249222	0.796699	-0.791903	-0.445499	-1.21941
MEDP1665	Carnitine C3:0	FA	0.262651	1.14463	1.17703	-0.939745	-0.819773	-0.824794
MW0011982	(S)-10,16-Dihydroxyhexadecanoic acid	FA	1.14839	0.494462	1.02799	-0.852511	-0.910263	-0.908068
MW0056744	Palmitoyl 3-carbacyclic Phosphatidic Acid	FA	0.508364	0.926373	1.17846	-1.20213	-0.541286	-0.869781
MW0168654	7(S),17(S)-dihydroxy-8(E),10(Z),13(Z),15(E),19(Z)-Docosapentaenoic Acid	FA	0.0774157	1.50339	0.745131	-0.439411	-0.622298	-1.26423
MW0012094	11-dehydro Thromboxane B2-d4	FA	-0.370538	-0.992751	-1.07822	1.47469	0.673785	0.293034
MW0169591	(2-Hydroxy-2-oxo-1,2lambda5-oxaphospholan-5-yl)methyl (Z)-octadec-9-enoate	FA	1.06948	0.415651	0.909125	-0.0180998	-1.31758	-1.05858
MW0011594	(R)-3-Hydroxy-tetradecanoic acid	FA	0.973042	0.861442	0.892136	-0.975048	-0.75234	-0.999232
MW0012558	16-HDoHE	FA	-0.679761	-1.23924	-0.768003	0.834793	0.916677	0.935529
ZINC32838989	Hexadecenoic acid	FA	1.05273	0.599144	1.04623	-0.974023	-0.821721	-0.902358
MW0104208	10-Hydroxydecanoic acid	FA	0.911772	0.752198	1.05773	-0.971865	-0.94045	-0.809386
MW0015449	9-HEPE	FA	-0.743623	-0.755491	-0.974473	0.168539	0.804941	1.50011
MW0106189	Creatinine	Organic acid and Its derivatives	-0.685959	-0.614327	-1.11387	1.539	0.15485	0.72031
MW0105414	Acetoacetic acid	Organic acid and Its derivatives	0.958472	1.20215	0.509509	-0.88967	-0.887664	-0.892802
MW0014590	5(6)-EpETE methyl ester	Organic acid and Its derivatives	0.852404	0.780198	1.09144	-0.909765	-0.907983	-0.906289
MW0107126	Glycolic acid	Organic acid and Its derivatives	0.642338	1.56338	0.155482	-0.860529	-0.394995	-1.10568
MW0113980	beta-D-Fructose 2-phosphate	Organic acid and Its derivatives	0.438863	1.40936	0.606793	-1.32698	-0.396997	-0.731046
MW0104699	Spermidic acid	Organic acid and Its derivatives	-0.259322	-1.5841	-0.466716	1.1387	0.251964	0.919474
MW0014086	3-Hydroxydodecanoylcarnitine	Organic acid and Its derivatives	1.08374	0.548085	1.03504	-0.942974	-0.663582	-1.06031
MW0014084	3-Hydroxydecanoyl carnitine	Organic acid and Its derivatives	0.287331	1.07472	1.17691	-0.961812	-0.465684	-1.11147
MW0142842	3beta-Hydroxy-4beta-methyl-5alpha-cholest-7-ene-4alpha-carboxylic acid	Organic acid and Its derivatives	0.712973	0.637756	1.31105	-0.869339	-0.940398	-0.852045
MW0016023	Azelaic acid	Organic acid and Its derivatives	0.117888	1.28743	0.955574	-0.179138	-1.13194	-1.04982
MEDN0651	Succinic anhydride	Organic acid and Its derivatives	0.392577	1.04331	1.07179	-0.251361	-1.12834	-1.12798
MW0107551	Isobutyric acid	Organic acid and Its derivatives	0.455707	1.04	1.16345	-0.882695	-0.893597	-0.882864
MEDN1305	2-Methylvaleric acid	Organic acid and Its derivatives	0.650784	0.968125	1.09119	-0.895824	-0.917356	-0.896922
MEDN0820	3-Hydroxyglutaric acid	Organic acid and Its derivatives	0.554134	1.08154	1.0271	-1.11924	-0.661447	-0.882084
MW0000791	Hydroxyoctanoic acid	Organic acid and Its derivatives	0.865594	1.02462	0.842315	-0.871418	-0.921072	-0.940036
MEDP0902	12-Hydroxydodecanoic acid	Organic acid and Its derivatives	1.00533	0.424373	1.17453	-0.55277	-0.925973	-1.12549
MW0014136	3-Hydroxyvalproic acid	Organic acid and Its derivatives	0.531231	0.948205	1.19615	-0.866287	-0.885854	-0.923442
MEDN1510	4-Ethyloctanoic acid	Organic acid and Its derivatives	0.802291	0.849708	1.07468	-0.925897	-0.881794	-0.91899
MW0114686	Tartaric acid	Organic acid and Its derivatives	1.04375	0.865807	0.510167	-0.0165038	-1.28128	-1.12194
MW0105040	3-Hydroxydodecanoic acid	Organic acid and Its derivatives	1.27159	0.573277	0.821095	-0.945625	-0.804294	-0.91604
MW0105037	3-Hydroxydecanoic acid	Organic acid and Its derivatives	1.01581	0.769857	0.94331	-0.905599	-0.872108	-0.951275
MW0014128	3-Hydroxytetradecanoic acid	Organic acid and Its derivatives	0.745673	0.795773	1.16491	-0.812483	-0.956719	-0.937155
MW0103076	Valproic acid	Organic acid and Its derivatives	0.927198	0.751382	1.04304	-0.816556	-1.00907	-0.895992
MW0104776	2-Hydroxyglutarate	Organic acid and Its derivatives	0.581719	0.664203	1.31963	-0.792474	-0.512969	-1.26011
MEDN1098	2-Ethyl-2-Hydroxybutyric acid	Organic acid and Its derivatives	0.929463	0.893389	0.818699	-0.615873	-0.668818	-1.35686
MW0107187	Glyoxylic acid	Organic acid and Its derivatives	0.700478	0.578607	1.16061	-1.56026	-0.383115	-0.496324
MW0104210	11-Dehydro-2,3-dinor-txb2	Organic acid and Its derivatives	0.310632	1.4787	0.444151	-1.48803	-0.255224	-0.490232
MW0109000	O-Phospho-L-tyrosine	Organic acid and Its derivatives	0.992698	0.897492	0.745347	-1.19352	-0.413339	-1.02868
MW0014050	3-Hydroxy-1-phenyl-1-eicosanone	Organic acid and Its derivatives	-0.68787	-1.07617	-0.881092	1.21898	0.92463	0.501527
MW0141992	2,3-bis-O-(geranylgeranyl)-sn-glycerol 1-phosphate	Organic acid and Its derivatives	1.39403	0.362554	0.804573	-1.08406	-0.661675	-0.81542
MW0148570	dinor-12-oxo Phytodienoic Acid-d5	Organic acid and Its derivatives	0.785098	0.213812	1.43375	-0.898602	-0.380966	-1.1531
MW0107683	L-cystathionine	Amino acid and Its metabolites	-1.4392	-0.589895	-0.517023	1.04646	0.966462	0.53319
MW0114745	L-Kynurenine	Amino acid and Its metabolites	-0.8645	-0.481549	-1.20542	1.17613	1.0331	0.34224
MW0107365	His-Val	Amino acid and Its metabolites	1.35609	0.964903	0.233623	-0.854826	-0.85324	-0.846552
MW0169525	N-Arachidonoyl-L-Serine	Amino acid and Its metabolites	0.690204	0.581717	1.33892	-0.597237	-0.941472	-1.07213
MW0157036	Ser-Val	Amino acid and Its metabolites	0.468131	0.929836	1.24762	-0.983371	-0.756205	-0.906007
MW0143361	4-Hydroxy-L-threonine	Amino acid and Its metabolites	-1.53176	-0.427383	-0.403168	0.251518	0.961851	1.14895
MW0110215	Tyrosyl-prolyl-arginine	Amino acid and Its metabolites	-1.37415	-0.730502	-0.26553	1.42923	0.575797	0.365159
MW0106245	Cycluron	Amino acid and Its metabolites	-1.20402	-0.633882	-0.783731	1.19259	0.927768	0.501276
MW0155873	Pro-Gly-Val	Amino acid and Its metabolites	-0.697233	-1.02621	-0.719708	1.03746	1.36559	0.0401025
MW0107771	Leu-Val-Lys	Amino acid and Its metabolites	0.607869	0.840799	1.23217	-0.813273	-0.933425	-0.934138
MW0150397	Gly-Leu-Arg-Asn-Gln	Amino acid and Its metabolites	-0.508729	-1.27414	-0.754493	1.34279	0.72362	0.470951
MW0153604	Met-Lys-Asp	Amino acid and Its metabolites	-0.871545	-0.969352	-0.890999	1.02018	0.832041	0.879674
MW0159244	Val-Val-Phe	Amino acid and Its metabolites	0.799314	1.13296	0.411563	-1.51133	-0.788716	-0.0437885
MW0168303	N-Oleoyl-L-Serine	Amino acid and Its metabolites	0.815021	0.651509	1.20624	-0.874176	-0.706152	-1.09244
MEDP1673	Ile-ile-thr	Amino acid and Its metabolites	0.8863	1.06318	0.742598	-0.631867	-0.955366	-1.10485
MW0158573	Tyr-Phe-Lys-Ile-Asp	Amino acid and Its metabolites	-1.01835	-0.814381	-0.698841	0.324959	0.735056	1.47155
MW0109118	Phe-Leu-Arg	Amino acid and Its metabolites	0.825956	0.0734658	1.42448	-1.03798	-0.207599	-1.07832
MW0108915	N-Stearoyltyrosine	Amino acid and Its metabolites	1.07858	0.0106324	1.15114	-0.970641	-0.0171201	-1.25259
MW0108895	N-palmitoyl tyrosine	Amino acid and Its metabolites	1.08622	0.753904	0.855774	-0.787101	-0.756766	-1.15203
MW0146058	Asp-Asp-Phe	Amino acid and Its metabolites	-1.52427	-0.0754385	-0.68247	0.836905	1.20238	0.242893
MW0110310	L-Tyrosyl-L-Threonine	Amino acid and Its metabolites	-0.762002	-0.913897	-0.978908	1.22353	0.486963	0.944312
MW0153188	Lys-Tyr-Tyr-Arg-Val	Amino acid and Its metabolites	0.412142	0.521752	1.56819	-0.9031	-0.750881	-0.848104
MW0152398	Leu-Leu-Leu-Ala-Ala	Amino acid and Its metabolites	-1.0958	-0.588278	-0.849233	0.900146	1.35884	0.274319
MW0108833	N-Methyl-D-aspartic acid	Amino acid and Its metabolites	0.700164	1.43165	0.44514	-0.952918	-0.679312	-0.94472
MW0009132	N-Methyl-a-aminoisobutyric acid	Amino acid and Its metabolites	0.410901	1.10014	1.0824	-0.864132	-1.1866	-0.54271
MW0109598	Se-methylselenocysteine	Amino acid and Its metabolites	-1.25711	-0.930764	-0.117804	1.15742	0.054224	1.09403
MW0106328	Cys-Phe	Amino acid and Its metabolites	0.400191	1.06458	1.11309	-0.491829	-0.885052	-1.20098
MW0108621	N-Acetyl-D-tryptophan	Amino acid and Its metabolites	0.472832	1.54821	0.346856	-0.359288	-1.24182	-0.766786
MW0107916	L-N5-(1-Imino-3-pentenyl) ornithine	Amino acid and Its metabolites	0.947538	0.818664	0.907864	-1.13808	-1.02576	-0.510222
MW0152097	L-a-Lysophosphatidylserine	Amino acid and Its metabolites	1.32815	-0.0392721	1.0732	-0.402737	-0.957223	-1.00212
MW0056955	PC(18:0/18:2)	GP	0.771899	0.438999	1.37153	-0.594195	-0.974819	-1.01342
MW0056887	1-Palmitoyl-2-oleoyl-sn-glycero-3-phosphocholine	GP	0.869783	0.677624	1.1486	-0.735941	-0.944915	-1.01515
MEDP1180	LPC(14:0/0:0)	GP	-0.873552	-0.941951	-0.865617	0.673593	1.26021	0.747315
MW0054522	1-O-Hexadecyl-lyso-sn-glycero-3-phosphocholine	GP	1.26688	0.337726	1.00522	-0.875697	-0.871664	-0.862465
MW0013006	1-Stearoyl-2-myristoyl-sn-glycero-3-phosphocholine	GP	0.786335	0.145755	1.47104	-0.380397	-0.956468	-1.06627
MW0011927	1,2-Distearoyl-sn-glycero-3-phosphocholine	GP	-0.642348	-1.24254	-0.646446	1.31554	0.887066	0.328723
MW0060104	PE-NMe2(11D3/11M3)	GP	1.03339	1.0108	0.6196	-1.11899	-0.973795	-0.57101
MW0011902	1,2-Dioleoyl-sn-Glycero-3-Phosphocholine	GP	0.73698	0.67438	1.19804	-0.897217	-1.2408	-0.471386
MW0013396	PE(18:0/20:4(5Z,8Z,11Z,14Z))	GP	0.550582	1.47736	0.509979	-0.869612	-1.06474	-0.603568
MEDP1348	LPC(16:1/0:0)	GP	0.795909	1.03131	0.681159	-0.707796	-1.49901	-0.301579
MW0056909	Pov-pc	GP	1.26935	1.13295	0.0749168	-0.965667	-0.866743	-0.644815
MW0059305	PE-NMe(15:0/20:1(11Z))	GP	0.595905	0.247989	1.59237	-1.02703	-0.704472	-0.70476
MW0055722	PA(18:1(9Z)/18:2(9Z,12Z))	GP	-1.31259	-0.670672	-0.348277	0.088664	1.42385	0.819027
MW0059299	PE-NMe(15:0/18:1(9Z))	GP	1.0077	0.833509	0.891206	-0.956142	-0.931664	-0.844605
MW0060276	PE-NMe2(16:1(9Z)/16:1(9Z))	GP	0.522735	1.24497	0.806898	-0.446094	-1.23952	-0.888993
MW0063063	PS(22:6(4Z,7Z,10Z,13Z,16Z,19Z)/20:3(8Z,11Z,14Z))	GP	0.547571	0.51067	1.42532	-0.741873	-0.458074	-1.28361
MW0059410	PE-NMe(18:1(11Z)/15:0)	GP	0.617011	1.02649	1.04914	-0.718498	-0.993198	-0.980942
MW0059298	PE-NMe(15:0/18:1(11Z))	GP	0.906322	1.25549	0.491824	-0.886379	-0.802441	-0.964812
MW0056211	[(2R)-2-pentadecanoyloxy-3-phosphonooxypropyl] (Z)-docos-13-enoate	GP	0.840512	1.42888	0.282415	-0.835397	-0.882541	-0.833864
MEDL00644	LPS(18:1/0:0)	GP	0.149671	0.98599	1.2925	-0.313044	-1.06084	-1.05427
MEDP0638	LPE(16:1/0:0)	GP	-1.02674	-0.452171	-0.973028	0.492435	1.542	0.417508
MW0059297	PE-NMe(15:0/18:0)	GP	-0.934907	-0.62834	-0.909941	0.958119	1.40462	0.11045
MW0062646	1-Eicosanoyl-2-octadecanoyl-glycero-3-phosphoserine	GP	0.950588	1.04948	0.657431	-0.544755	-0.925688	-1.18706
MW0049040	1-Hexadecanoyl-cyclophosphatidic acid	GP	0.328269	0.438379	1.62449	-0.941002	-0.475882	-0.974249
MW0060256	PE-NMe2(16:0/20:1(11Z))	GP	0.63192	1.25141	0.785405	-1.04227	-0.879445	-0.747021
MW0059526	PE-NMe(18:3(9Z,12Z,15Z)/15:0)	GP	-0.839397	-0.701638	-0.975686	1.4088	0.909415	0.198507
MW0143394	4-(Methylamino)butanal	Aldehyde,Ketones,Esters	-0.591834	-1.02937	-0.991644	0.40458	1.05481	1.15345
MW0106469	Dimethyloxalylglycine	Aldehyde,Ketones,Esters	-1.04578	-1.02725	-0.599266	0.622761	0.980852	1.06868
MEDP1002	Acetylcholine	Aldehyde,Ketones,Esters	-0.88433	-0.834392	-1.01191	0.819606	0.952897	0.958132
MW0115331	Swertiamarin	Aldehyde,Ketones,Esters	0.731919	0.976132	0.862576	-0.661958	-0.450485	-1.45818
MW0143335	4-Hydroxybut-2-ynal	Aldehyde,Ketones,Esters	1.16737	0.643687	0.875745	-0.713815	-0.979182	-0.993807
MW0052495	Drostanolone propionate	Aldehyde,Ketones,Esters	-0.777769	-1.16552	-0.75043	1.01237	0.973213	0.708137
MW0116805	10-Formyldihydrofolate	Aldehyde,Ketones,Esters	0.505892	1.37997	0.404683	-1.25114	0.0143619	-1.05377
MW0013095	2',3'-Dihydro-phytomenadione	Aldehyde,Ketones,Esters	0.868544	0.332446	1.38211	-0.881762	-0.857517	-0.843823
MW0052606	Ergostane-3,6-dione	Aldehyde,Ketones,Esters	0.955088	0.840535	0.94075	-0.89637	-0.922303	-0.9177
MW0111858	1-Phenyl-1,3-eicosanedione	Aldehyde,Ketones,Esters	0.941225	0.796294	0.995262	-0.91903	-0.908281	-0.90547
MW0115149	Pipamperone	Aldehyde,Ketones,Esters	-0.979398	-1.1219	-0.282741	0.516097	0.346089	1.52185
MW0114805	Mangiferdesmethylursanone	Aldehyde,Ketones,Esters	0.710293	1.34334	0.594458	-0.884115	-0.887461	-0.876518
MW0113202	5-Aminopentanal	Aldehyde,Ketones,Esters	0.694528	1.17477	0.835742	-0.900479	-0.902106	-0.902455
MW0117523	2(3H)-Furanone	Aldehyde,Ketones,Esters	0.580324	0.911351	1.19408	-0.912552	-0.917828	-0.855378
MW0115672	Chloral hydrate	Aldehyde,Ketones,Esters	0.771608	1.0276	0.923771	-0.808452	-0.890218	-1.02431
MW0134167	5,7-dihydroxy-6,8-bis[3,4,5-trihydroxy-6-(hydroxymethyl)oxan-2-yl]-2-(2,4,5-trihydroxyphenyl)-4H-chromen-4-one	Aldehyde,Ketones,Esters	-1.05813	-0.657722	-0.981255	0.742453	1.08529	0.869366
MW0013980	3beta-Hydroxy-22(30)-hopen-29-al	Aldehyde,Ketones,Esters	0.644598	0.365702	1.52086	-0.874872	-0.80954	-0.846748
MEDP0773	Norambreinolide	Aldehyde,Ketones,Esters	0.364712	0.848697	1.36863	-0.956664	-0.675884	-0.949489
MW0052548	ent-17-Acetoxy-16b-kauran-19-al	Aldehyde,Ketones,Esters	-1.56746	-0.36996	-0.460764	0.818107	1.16171	0.41837
MW0013149	Cbdhq	Aldehyde,Ketones,Esters	-0.454135	-0.50095	-1.37902	1.51675	0.35149	0.465869
MW0129533	1-(2-Hydroxyphenyl)-3-phenylpropane-1,3-dione	Aldehyde,Ketones,Esters	0.403555	1.04487	0.913198	-0.156524	-0.625188	-1.57991
MW0160550	3-azaniumylpropanoate	Aldehyde,Ketones,Esters	0.79786	0.448654	1.29941	-0.429557	-0.900675	-1.2157
MW0013377	(1S,3R,8S,11S,12S,15R,16R)-15-[(2R,5S)-5,6-dimethylhept-6-en-2-yl]-12,16-dimethylpentacyclo[9.7.0.01,3.03,8.012,16]octadecan-6-one	Aldehyde,Ketones,Esters	0.514034	1.10684	1.0301	-0.883223	-1.11517	-0.652592
MW0004668	4-Aminophenol	Benzene and substituted derivatives	0.733543	0.354461	1.41085	-0.860213	-0.456517	-1.18212
MW0006079	Arvanil	Benzene and substituted derivatives	0.730297	0.844457	1.1348	-1.01208	-0.828834	-0.868634
MW0008401	(5Z,8Z,11Z,14Z)-N-(4-hydroxyphenyl)icosa-5,8,11,14-tetraenamide	Benzene and substituted derivatives	1.0001	0.675935	1.04061	-0.905607	-0.904845	-0.90619
MW0009286	2-Methylbenzoic acid	Benzene and substituted derivatives	1.1934	0.815447	0.689159	-0.872408	-0.977638	-0.847958
MW0126634	Tegaserod	Benzene and substituted derivatives	-0.909653	-0.873629	-0.940925	0.901355	1.06974	0.75311
MW0009165	Noralfentanil	Benzene and substituted derivatives	0.690455	0.918799	1.10558	-0.906519	-0.903333	-0.90498
MW0008810	Nadolol	Benzene and substituted derivatives	0.106494	1.26804	0.928312	-1.47347	-0.458982	-0.370394
MW0007243	Ginkgolic acid	Benzene and substituted derivatives	1.05762	0.878027	0.779908	-0.973846	-1.00707	-0.734638
MW0006232	Benzidine	Benzene and substituted derivatives	0.998632	1.08076	0.60441	-0.711486	-0.890903	-1.08141
MW0007656	Methyl 2-(10-heptadecenyl)-6-hydroxybenzoate	Benzene and substituted derivatives	0.535715	0.522389	1.32422	-0.3006	-1.50423	-0.577495
MW0157377	Teleocidin B-1	Benzene and substituted derivatives	0.818718	0.114097	1.30556	0.044119	-1.19291	-1.08959
MW0002579	(3,5-Dimethoxy-benzoylamino)-acetic acid	Benzene and substituted derivatives	1.05724	0.438215	1.0996	-0.823093	-0.544168	-1.2278
MW0010671	Tetrandrine	Benzene and substituted derivatives	-0.96313	-0.843295	-0.729186	1.11083	1.25118	0.173607
MW0141867	2-(3,5-Dichlorophenylcarbamoyl)-1,2-dimethylcyclopropane-1-carboxylic acid	Benzene and substituted derivatives	-1.10204	-1.13042	-0.290952	0.432407	1.20342	0.887581
MW0003729	3,8-Dihydroxy-1-methylanthraquinone-2-carboxylic acid	Benzene and substituted derivatives	1.56526	0.56716	0.299423	-0.773609	-1.11661	-0.541617
MW0009818	Sulindac sulfone	Benzene and substituted derivatives	1.50223	0.250523	0.61488	-1.03992	-1.07594	-0.251778
MW0006905	Dipivefrin	Benzene and substituted derivatives	0.595843	1.13731	0.94879	-1.08285	-0.789594	-0.809497
MW0009679	Ridogrel	Benzene and substituted derivatives	-0.722328	-1.09853	-0.805828	1.00471	1.19652	0.425449
MW0004136	3-methyl-N-naphthalen-2-ylbutanamide	Benzene and substituted derivatives	-0.130921	-0.76304	-1.4772	1.0853	0.969975	0.315887
MW0146561	Benquinox	Benzene and substituted derivatives	-0.706112	-0.840784	-1.09635	1.10242	0.46212	1.07871
MW0170035	alpha-CEHC	Benzene and substituted derivatives	-0.720178	-1.12007	-0.758181	1.20526	1.03483	0.358338
MW0169339	Isosteviol	Heterocyclic compounds	0.589989	0.708119	1.29942	-0.944363	-1.14571	-0.507455
MW0122442	7-Chlorothieno[2,3-c]pyridine	Heterocyclic compounds	-0.0440851	-1.47978	-0.772802	0.221815	1.10595	0.968897
MW0125204	Molsidomine	Heterocyclic compounds	-0.93854	-0.794627	-0.921296	1.25121	0.912381	0.490869
MW0110462	Verruculotoxin	Heterocyclic compounds	-1.21987	-1.04847	-0.131813	1.20842	0.931174	0.260559
MW0111322	Dextilidine	Heterocyclic compounds	-0.216814	-1.16756	-0.95563	0.92028	1.3509	0.0688231
MW0122734	Acipimox	Heterocyclic compounds	-0.0978453	-0.70848	-1.42531	0.22347	1.44604	0.56213
MW0126145	Pindolol	Heterocyclic compounds	0.37152	0.903183	1.30755	-0.623708	-0.857626	-1.10092
MW0053831	Hecogenin	Heterocyclic compounds	0.859	0.402223	1.35108	-0.877971	-0.874508	-0.859829
MW0148888	Emindole Sb	Heterocyclic compounds	0.838134	0.752068	1.12718	-0.905614	-0.905438	-0.90633
MW0122838	Aminopyrine	Heterocyclic compounds	0.416606	0.775593	1.40552	-0.863895	-0.866345	-0.867483
MW0139585	Rifampicin	Heterocyclic compounds	0.500975	0.761317	1.31589	-0.474797	-1.06379	-1.0396
MW0126110	1-Phenylpiperazine	Heterocyclic compounds	1.08417	0.785798	0.849646	-0.798988	-0.92558	-0.995047
MW0168416	Nicotine	Heterocyclic compounds	1.05421	1.00282	0.355531	-0.152813	-0.829878	-1.42987
MW0116833	13(S)-HODE-biotin	Heterocyclic compounds	0.908712	1.23108	0.475611	-1.08693	-0.560599	-0.967873
MW0123352	cis-4-Carboxymethylenebut-2-en-4-olide	Heterocyclic compounds	0.620688	0.553435	1.27991	-0.581972	-0.397844	-1.47422
MW0148894	Endomorphin 2	Heterocyclic compounds	-0.691709	-0.581352	-1.3357	1.07543	0.583118	0.950215
MW0125874	Nonanal propyleneglycol acetal	Heterocyclic compounds	0.850774	0.810524	1.0662	-0.866828	-0.92716	-0.933508
MW0124421	Indole-4-carboxaldehyde	Heterocyclic compounds	0.257515	1.48556	0.563223	-0.318962	-0.585586	-1.40175
MW0120699	4-(Hydroxymethyl)pyrimidine	Heterocyclic compounds	1.51282	0.0476797	0.785626	-1.18006	-0.681771	-0.4843
MW0143679	5'-O-beta-D-Glucosylpyridoxine	Heterocyclic compounds	-0.546903	-0.870322	-1.23902	0.906426	0.707963	1.04185
MW0193943	Epinephrine	Hormones and hormone related compounds	0.3975	1.26626	0.965712	-0.902164	-0.875232	-0.85208
MW0012985	7-[2-(3-Hydroxyoctyl)-5-oxopyrrolidin-1-YL]heptanoic acid	Hormones and hormone related compounds	1.0448	0.473556	1.14264	-0.77825	-0.9563	-0.926452
MW0169210	gamma-Tocotrienol	Hormones and hormone related compounds	0.774836	0.989341	0.96609	-0.890686	-0.887005	-0.952577
MW0015440	Meteneprost	Hormones and hormone related compounds	0.949502	0.704858	1.06462	-0.877029	-0.95725	-0.884701
MW0156129	Prostaglandin F2 Ethanolamide-d4	Hormones and hormone related compounds	1.11585	0.340778	1.16266	-0.874278	-0.866656	-0.878356
MEDN0781	6-keto-PGF1α	Hormones and hormone related compounds	-0.676269	-0.863314	-0.917694	0.0872061	1.44863	0.921442
MW0062218	prostaglandin B1	Hormones and hormone related compounds	-0.326728	-1.33037	-0.725251	1.14071	1.13333	0.108315
MW0062164	Pregnenolone	Hormones and hormone related compounds	-0.958521	-0.660784	-0.95999	1.436	0.510972	0.632323
MW0049035	Cortexolone	Hormones and hormone related compounds	0.57838	0.964695	1.14352	-0.984245	-0.782319	-0.920027
MEDN1424	2,3-dinor-8-iso Prostaglandin F2α	Hormones and hormone related compounds	0.741908	1.32495	0.204721	-0.216358	-1.5243	-0.530918
MW0053971	Hydrocortisone	Hormones and hormone related compounds	1.24342	0.165425	1.08421	-1.01226	-0.995321	-0.485476
MEDL00446	Paspalin	Hormones and hormone related compounds	0.913398	0.696119	1.0388	-0.674864	-0.671031	-1.30242
MW0146703	beta-Tocotrienol	Hormones and hormone related compounds	0.579061	1.32944	0.732197	-0.748277	-0.873372	-1.01905
MW0111340	Trimethylamine N-oxide	Alcohol and amines	0.440079	0.953126	1.2398	-0.702965	-1.01015	-0.919898
MW0156098	1,3-Propanediol	Alcohol and amines	-0.735813	-0.985738	-0.764336	0.805328	0.191435	1.48912
MW0116980	Veliparib	Alcohol and amines	0.747433	0.934584	1.04093	-0.999516	-0.872526	-0.850902
MW0154157	3-Hydroxy-N-[(3S)-tetrahydro-2-oxo-3-furanyl]-octanamide	Alcohol and amines	0.652753	1.05524	1.00166	-0.977267	-0.839346	-0.893037
MW0123463	Cycloheximide	Alcohol and amines	0.599061	1.14442	0.925765	-0.646091	-0.939486	-1.08366
MW0145197	Aphidicolan-16beta-ol	Alcohol and amines	0.311093	1.35116	0.73693	-1.04261	-1.19177	-0.164806
MW0114584	Heptaminol	Alcohol and amines	0.349957	1.01156	1.1888	-0.423686	-1.07379	-1.05285
MW0015607	Ajaconine	Alcohol and amines	-1.62739	-0.343411	-0.395006	0.960446	0.992203	0.413161
MW0015670	(4aR,5S,8aR)-5-[2-[(1S,4aR,8aR)-5,5,8a-trimethyl-2-methylidene-6-oxo-1,3,4,4a,7,8-hexahydronaphthalen-1-yl]ethyl]-1,1,4a,6-tetramethyl-4,5,8,8a-tetrahydro-3H-naphthalen-2-one	Others	0.868153	0.663413	1.04975	-0.294865	-1.10243	-1.18403
MEDL00655	Sunitinib	Others	0.796236	0.125035	1.40858	-1.3778	-0.561867	-0.39019
MW0011949	1,3-Dimethoxy-5-methyl-2-(3-methyl-6-prop-1-en-2-ylcyclohex-2-en-1-yl)benzene	Others	0.664567	0.95629	1.07313	-0.875612	-0.719067	-1.09931
MW0063683	Stigmastane-3,6-dione	Others	0.132933	1.41466	0.949754	-0.826027	-0.829806	-0.841511
MW0111676	Hexane, 1,1'-[ethylidenebis(oxy)]bis-	Others	0.128975	1.244	0.976269	-0.812115	-1.33505	-0.202085
FDATN00091	Ruxolitinib	Others	1.09334	0.775577	0.751934	-0.64508	-0.620639	-1.35513
MW0115720	Dichloromethane	Others	0.0620219	1.31641	0.921518	-1.40359	-0.593506	-0.30285
MW0013325	25-Hydroxyvitamin D2	CoEnzyme and vitamins	0.958889	0.533929	1.18524	-0.894585	-0.890373	-0.893096
MW0103120	Vitamin K	CoEnzyme and vitamins	0.696209	0.206913	1.53049	-0.986725	-0.489233	-0.957655
MW0155541	Vitamin K1 2,3-epoxide	CoEnzyme and vitamins	1.23139	0.0730329	1.18703	-0.826897	-0.822808	-0.841746
MW0055426	5Z,8Z,11Z,14Z-Eicosatetraenoic acid, oxiranylmethyl ester	CoEnzyme and vitamins	0.925995	0.839479	0.8062	-0.236456	-1.11605	-1.21917
MW0049139	Cynarasaponin F	Carbohydrates and Its metabolites	-0.433842	-0.624321	-1.32162	1.20681	1.10175	0.0712206
MW0114733	L-Gulose	Carbohydrates and Its metabolites	0.957213	0.978239	0.460728	0.00181614	-1.05877	-1.33922
MW0115262	Sedoheptulose	Carbohydrates and Its metabolites	1.06325	0.170555	1.04864	-1.41694	-0.00938334	-0.856125
MW0012978	3-Palmitoyl-sn-glycerol	GL	-1.2127	-0.121276	-1.17411	0.935465	0.675752	0.896871
MW0055040	1-Erucoyl-glycerol	GL	0.930501	0.688423	1.09117	-0.956907	-0.784176	-0.969011
MEDL00404	2-Palmitoyl-rac-glycerol	GL	1.02575	1.30057	-0.0267444	-1.32854	-0.583372	-0.387674
MW0103626	Nicotinamide-Adenine-Dinucleotide	Nucleotide and Its metabolites	-1.22572	-0.289219	-1.04258	1.1359	0.596364	0.825263
MW0103583	Guanosine diphosphate mannose	Nucleotide and Its metabolites	-1.07227	-0.684122	-0.958192	0.850709	0.890842	0.973029
MW0103715	Zeatin riboside	Nucleotide and Its metabolites	0.787276	0.661174	1.06357	-1.16898	-1.19281	-0.150227
MW0063564	C24:1 Sphingomyelin	SP	0.63371	1.24101	0.792248	-0.689429	-0.988295	-0.989246
MEDP1685	Phytosphingosine	SP	0.62537	0.708165	1.1959	-0.255563	-1.02144	-1.25243
MW0112789	3-Dehydrosphinganine	SP	0.366574	0.785375	1.40846	-0.868877	-1.04509	-0.646446
MEDN1113	12-Ketolithocholic acid	Bile acids	0.981767	1.09842	0.577352	-1.18472	-0.800055	-0.672764
MW0014719	5beta-Cholanic acid	Bile acids	-0.574256	-0.931068	-1.07241	0.624084	0.555256	1.39839
MW0054925	Methyl(7Z,9Z,9'Z)-6'-apo-y-caroten-6'-oate	Terpenoids	0.945754	0.145224	1.41253	-0.837762	-0.828411	-0.83733
MW0055106	Momoridcin	Terpenoids	0.642687	0.372876	1.40839	-0.681168	-0.380623	-1.36216
MW0126018	N-[2-(5-hydroxy-1H-indol-3-yl)ethyl]hexadecanamide	Tryptamines,Cholines,Pigments	0.488726	0.658628	1.44466	-0.875255	-0.875943	-0.840815
MW0125971	(9Z)-N-[2-(5-hydroxy-1H-indol-3-yl)ethyl]octadec-9-enamide	Tryptamines,Cholines,Pigments	1.26165	0.0348814	1.13827	-0.741301	-0.593929	-1.09958
MW0007245	FAA(17:1)	Phenolic acids	1.19039	0.486761	0.953078	-0.801253	-0.666377	-1.16259
